# Supplementary material for: EM-DeepSD: A Deep Neural Network Model Based on Cell-Free DNA End-Motif Signal Decomposition for Cancer Diagnosis
Source: Diagnostics (Basel). 2025 May 1;15(9):1156. doi: 10.3390/diagnostics15091156 (PMC12071254; doi:10.3390/diagnostics15091156)
Supplement: Supplementary file 1 [file diagnostics-15-01156-s001.zip]

Archive with 2 entries (2 files):
- Supplementary Table.xlsx
- Supplementary.pdf
