# Supplementary material for: EM-DeepSD: A Deep Neural Network Model Based on Cell-Free DNA End-Motif Signal Decomposition for Cancer Diagnosis
Source: Diagnostics (Basel). 2025 May 1;15(9):1156. doi: 10.3390/diagnostics15091156 (PMC12071254; doi:10.3390/diagnostics15091156)
Supplement: Supplementary file 1 [file diagnostics-15-01156-s001.zip › Supplementary Table.xlsx]

## Sheet: Table S1
Table S1. Detailed information of all datasets.
Dataset	Label	Accession code	Sequencing type	Sample ID	Type	Tumor Stage
Training set	Control	EGAS00001003409	WGS	AB010	Healthy	NA
Validation set	Control	EGAS00001003409	WGS	AB020	Healthy	NA
Training set	Control	EGAS00001003409	WGS	AB030	Healthy	NA
Training set	Control	EGAS00001003409	WGS	AB040	Healthy	NA
Training set	Control	EGAS00001003409	WGS	CTR242	Healthy	NA
Validation set	Control	EGAS00001003409	WGS	CTR245	Healthy	NA
Validation set	Control	EGAS00001003409	WGS	CTR250	Healthy	NA
Training set	Control	EGAS00001003409	WGS	CTR253	Healthy	NA
Training set	Control	EGAS00001003409	WGS	CTR231	Healthy	NA
Validation set	Control	EGAS00001003409	WGS	CTR232	Healthy	NA
Validation set	Control	EGAS00001003409	WGS	CTR233	Healthy	NA
Training set	Control	EGAS00001003409	WGS	CTR234	Healthy	NA
Training set	Control	EGAS00001003409	WGS	CTR235	Healthy	NA
Training set	Control	EGAS00001003409	WGS	CTR236	Healthy	NA
Training set	Control	EGAS00001003409	WGS	CTR237	Healthy	NA
Training set	Control	EGAS00001003409	WGS	CTR238	Healthy	NA
Validation set	Control	EGAS00001003409	WGS	CTR239	Healthy	NA
Training set	Control	EGAS00001003409	WGS	CTR240	Healthy	NA
Training set	Control	EGAS00001003409	WGS	CTR241	Healthy	NA
Training set	Control	EGAS00001003409	WGS	CTR249	Healthy	NA
Training set	Control	EGAS00001003409	WGS	CTR243	Healthy	NA
Validation set	Control	EGAS00001003409	WGS	CTR244	Healthy	NA
Training set	Control	EGAS00001003409	WGS	CTR251	Healthy	NA
Validation set	Control	EGAS00001003409	WGS	CTR246	Healthy	NA
Training set	Control	EGAS00001003409	WGS	CTR247	Healthy	NA
Training set	Control	EGAS00001003409	WGS	CTR248	Healthy	NA
Training set	Control	EGAS00001003409	WGS	CTR252	Healthy	NA
Training set	Control	EGAS00001003409	WGS	CTR254	Healthy	NA
Validation set	Control	EGAS00001003409	WGS	CTR255	Healthy	NA
Training set	Control	EGAS00001003409	WGS	CTR256	Healthy	NA
Training set	Control	EGAS00001003409	WGS	CTR257	Healthy	NA
Validation set	Control	EGAS00001003409	WGS	CTR258	Healthy	NA
Training set	Control	EGAS00001003409	WGS	CTR259	Healthy	NA
Training set	Control	EGAS00001003409	WGS	CTR260	Healthy	NA
Training set	Control	EGAS00001003409	WGS	CTR261	Healthy	NA
Training set	Control	EGAS00001003409	WGS	CTR262	Healthy	NA
Validation set	Control	EGAS00001003409	WGS	CTR263	Healthy	NA
Training set	Control	EGAS00001003409	WGS	CTR264	Healthy	NA
Training set	Cancer	EGAS00001003409	WGS	TBR1695	CRC	NA
Validation set	Cancer	EGAS00001003409	WGS	TBR2025	CRC	NA
Validation set	Cancer	EGAS00001003409	WGS	TBR2076	CRC	NA
Training set	Cancer	EGAS00001003409	WGS	TBR2077	CRC	NA
Training set	Cancer	EGAS00001003409	WGS	TBR2190	CRC	NA
Training set	Cancer	EGAS00001003409	WGS	TBR2251	CRC	NA
Training set	Cancer	EGAS00001003409	WGS	TBR2273	CRC	NA
Validation set	Cancer	EGAS00001003409	WGS	TBR2276	CRC	NA
Training set	Cancer	EGAS00001003409	WGS	TBR2419	CRC	NA
Training set	Cancer	EGAS00001003409	WGS	TBR2491	CRC	NA
Validation set	Control	EGAS00001003409	WGS	GM0742	HBV	NA
Training set	Control	EGAS00001003409	WGS	GM0936	HBV	NA
Training set	Control	EGAS00001003409	WGS	GM1196	HBV	NA
Training set	Control	EGAS00001003409	WGS	GM2172	HBV	NA
Training set	Control	EGAS00001003409	WGS	GM2465	HBV	NA
Validation set	Control	EGAS00001003409	WGS	GM2471	HBV	NA
Validation set	Control	EGAS00001003409	WGS	GM2546	HBV	NA
Validation set	Control	EGAS00001003409	WGS	GM2721	HBV	NA
Training set	Control	EGAS00001003409	WGS	GM2822	HBV	NA
Training set	Control	EGAS00001003409	WGS	GM2925	HBV	NA
Training set	Control	EGAS00001003409	WGS	GM2935	HBV	NA
Training set	Control	EGAS00001003409	WGS	GM3067	HBV	NA
Training set	Control	EGAS00001003409	WGS	GM3071	HBV	NA
Validation set	Control	EGAS00001003409	WGS	GM3474	HBV	NA
Training set	Control	EGAS00001003409	WGS	GM3987	HBV	NA
Training set	Control	EGAS00001003409	WGS	GM3999	HBV	NA
Training set	Control	EGAS00001003409	WGS	TBR1372	HBV	NA
Training set	Cancer	EGAS00001003409	WGS	TBR1015	HCC	NA
Training set	Cancer	EGAS00001003409	WGS	TBR1373	HCC	NA
Validation set	Cancer	EGAS00001003409	WGS	TBR1388	HCC	NA
Training set	Cancer	EGAS00001003409	WGS	TBR1555	HCC	NA
Training set	Cancer	EGAS00001003409	WGS	TBR1586	HCC	NA
Training set	Cancer	EGAS00001003409	WGS	TBR1644	HCC	NA
Training set	Cancer	EGAS00001003409	WGS	TBR1662	HCC	NA
Validation set	Cancer	EGAS00001003409	WGS	TBR1676	HCC	NA
Validation set	Cancer	EGAS00001003409	WGS	TBR1677	HCC	NA
Training set	Cancer	EGAS00001003409	WGS	TBR1723	HCC	NA
Training set	Cancer	EGAS00001003409	WGS	TBR1757	HCC	NA
Validation set	Cancer	EGAS00001003409	WGS	TBR1772	HCC	NA
Validation set	Cancer	EGAS00001003409	WGS	TBR1774	HCC	NA
Validation set	Cancer	EGAS00001003409	WGS	TBR1828	HCC	NA
Training set	Cancer	EGAS00001003409	WGS	TBR1838	HCC	NA
Validation set	Cancer	EGAS00001003409	WGS	TBR1850	HCC	NA
Training set	Cancer	EGAS00001003409	WGS	TBR1861	HCC	NA
Training set	Cancer	EGAS00001003409	WGS	TBR1886	HCC	NA
Training set	Cancer	EGAS00001003409	WGS	TBR1899	HCC	NA
Validation set	Cancer	EGAS00001003409	WGS	TBR1916	HCC	NA
Training set	Cancer	EGAS00001003409	WGS	TBR1920	HCC	NA
Training set	Cancer	EGAS00001003409	WGS	TBR1932	HCC	NA
Training set	Cancer	EGAS00001003409	WGS	TBR2000	HCC	NA
Training set	Cancer	EGAS00001003409	WGS	TBR2038	HCC	NA
Training set	Cancer	EGAS00001003409	WGS	TBR2080	HCC	NA
Training set	Cancer	EGAS00001003409	WGS	TBR2083	HCC	NA
Training set	Cancer	EGAS00001003409	WGS	TBR846	HCC	NA
Training set	Cancer	EGAS00001003409	WGS	TBR852	HCC	NA
Training set	Cancer	EGAS00001003409	WGS	TBR853	HCC	NA
Training set	Cancer	EGAS00001003409	WGS	TBR855	HCC	NA
Training set	Cancer	EGAS00001003409	WGS	TBR858	HCC	NA
Validation set	Cancer	EGAS00001003409	WGS	TBR874	HCC	NA
Training set	Cancer	EGAS00001003409	WGS	TBR931	HCC	NA
Validation set	Cancer	EGAS00001003409	WGS	TBR964	HCC	NA
Training set	Cancer	EGAS00001003409	WGS	TBR1045	HNSCC	NA
Training set	Cancer	EGAS00001003409	WGS	TBR1046	HNSCC	NA
Training set	Cancer	EGAS00001003409	WGS	TBR1057	HNSCC	NA
Validation set	Cancer	EGAS00001003409	WGS	TBR1059	HNSCC	NA
Training set	Cancer	EGAS00001003409	WGS	TBR1070	HNSCC	NA
Training set	Cancer	EGAS00001003409	WGS	TBR929	HNSCC	NA
Training set	Cancer	EGAS00001003409	WGS	TBR934	HNSCC	NA
Validation set	Cancer	EGAS00001003409	WGS	TBR947	HNSCC	NA
Validation set	Cancer	EGAS00001003409	WGS	TBR956	HNSCC	NA
Training set	Cancer	EGAS00001003409	WGS	TBR963	HNSCC	NA
Training set	Cancer	EGAS00001003409	WGS	TBR202	LC	NA
Training set	Cancer	EGAS00001003409	WGS	TBR204	LC	NA
Training set	Cancer	EGAS00001003409	WGS	TBR268	LC	NA
Training set	Cancer	EGAS00001003409	WGS	TBR286	LC	NA
Validation set	Cancer	EGAS00001003409	WGS	TBR300	LC	NA
Validation set	Cancer	EGAS00001003409	WGS	TBR301	LC	NA
Training set	Cancer	EGAS00001003409	WGS	TBR321	LC	NA
Training set	Cancer	EGAS00001003409	WGS	TBR357	LC	NA
Validation set	Cancer	EGAS00001003409	WGS	TBR377	LC	NA
Training set	Cancer	EGAS00001003409	WGS	TBR408	LC	NA
Validation set	Cancer	EGAS00001003409	WGS	TBR2641	NPC	NA
Training set	Cancer	EGAS00001003409	WGS	TBR2682	NPC	NA
Validation set	Cancer	EGAS00001003409	WGS	TBR2699	NPC	NA
Training set	Cancer	EGAS00001003409	WGS	TBR2709	NPC	NA
Training set	Cancer	EGAS00001003409	WGS	TBR2727	NPC	NA
Training set	Cancer	EGAS00001003409	WGS	TBR2847	NPC	NA
Validation set	Cancer	EGAS00001003409	WGS	TBR2849	NPC	NA
Training set	Cancer	EGAS00001003409	WGS	TBR2868	NPC	NA
Training set	Cancer	EGAS00001003409	WGS	TBR2892	NPC	NA
Training set	Cancer	EGAS00001003409	WGS	TBR2906	NPC	NA
Training set	Control	CRA001537	WGBS	CRR053084	Healthy	NA
Training set	Control	CRA001537	WGBS	CRR053085	Healthy	NA
Validation set	Control	CRA001537	WGBS	CRR053086	Healthy	NA
Training set	Control	CRA001537	WGBS	CRR053087	HBV	NA
Training set	Control	CRA001537	WGBS	CRR053088	HBV	NA
Validation set	Control	CRA001537	WGBS	CRR053089	HBV	NA
Training set	Control	CRA001537	WGBS	CRR053090	HBV	NA
Validation set	Control	CRA001537	WGBS	CRR053091	HBV	NA
Training set	Control	CRA001537	WGBS	CRR053092	HBV	NA
Training set	Control	CRA001537	WGBS	CRR053093	HBV	NA
Training set	Control	CRA001537	WGBS	CRR053094	HBV	NA
Training set	Control	CRA001537	WGBS	CRR053095	HBV	NA
Validation set	Control	CRA001537	WGBS	CRR053096	HBV	NA
Training set	Control	CRA001537	WGBS	CRR053097	HBV	NA
Training set	Control	CRA001537	WGBS	CRR053098	HBV	NA
Training set	Control	CRA001537	WGBS	CRR053099	HBV	NA
Training set	Control	CRA001537	WGBS	CRR053100	HBV	NA
Validation set	Control	CRA001537	WGBS	CRR053101	HBV	NA
Training set	Control	CRA001537	WGBS	CRR053102	HBV	NA
Validation set	Control	CRA001537	WGBS	CRR053103	HBV	NA
Validation set	Control	CRA001537	WGBS	CRR053104	HBV	NA
Training set	Control	CRA001537	WGBS	CRR053105	HBV	NA
Validation set	Control	CRA001537	WGBS	CRR053106	HBV	NA
Training set	Control	CRA001537	WGBS	CRR053107	HBV	NA
Training set	Control	CRA001537	WGBS	CRR053108	HBV	NA
Training set	Control	CRA001537	WGBS	CRR053109	HBV	NA
Training set	Control	CRA001537	WGBS	CRR053110	HBV	NA
Training set	Control	CRA001537	WGBS	CRR053111	HBV	NA
Training set	Control	CRA001537	WGBS	CRR053112	HBV	NA
Validation set	Control	CRA001537	WGBS	CRR053113	HBV	NA
Training set	Control	CRA001537	WGBS	CRR053114	HBV	NA
Training set	Control	CRA001537	WGBS	CRR053115	HBV	NA
Validation set	Control	CRA001537	WGBS	CRR053116	HBV	NA
Training set	Control	CRA001537	WGBS	CRR053117	HBV	NA
Validation set	Control	CRA001537	WGBS	CRR053118	HBV	NA
Training set	Control	CRA001537	WGBS	CRR053119	HBV	NA
Training set	Control	CRA001537	WGBS	CRR053120	HBV	NA
Training set	Cancer	CRA001537	WGBS	CRR053121	HCC	Ⅰ
Training set	Cancer	CRA001537	WGBS	CRR053122	HCC	Ⅰ
Training set	Cancer	CRA001537	WGBS	CRR053123	HCC	Ⅰ
Training set	Cancer	CRA001537	WGBS	CRR053124	HCC	Ⅲ and above
Validation set	Cancer	CRA001537	WGBS	CRR053125	HCC	Ⅲ and above
Training set	Cancer	CRA001537	WGBS	CRR053126	HCC	Ⅲ and above
Validation set	Cancer	CRA001537	WGBS	CRR053127	HCC	Ⅲ and above
Validation set	Cancer	CRA001537	WGBS	CRR053128	HCC	Ⅲ and above
Training set	Cancer	CRA001537	WGBS	CRR053129	HCC	Ⅲ and above
Training set	Cancer	CRA001537	WGBS	CRR053130	HCC	Ⅲ and above
Training set	Cancer	CRA001537	WGBS	CRR053131	HCC	Ⅱ
Training set	Cancer	CRA001537	WGBS	CRR053132	HCC	Ⅲ and above
Training set	Cancer	CRA001537	WGBS	CRR053133	HCC	Ⅲ and above
Training set	Cancer	CRA001537	WGBS	CRR053134	HCC	Ⅰ
Training set	Cancer	CRA001537	WGBS	CRR053135	HCC	Ⅱ
Validation set	Cancer	CRA001537	WGBS	CRR053136	HCC	Ⅱ
Validation set	Cancer	CRA001537	WGBS	CRR053137	HCC	Ⅰ
Test set 1	Control	PRJNA320940	5hmCS	SRR5875048	Healthy	NA
Test set 1	Control	PRJNA320940	5hmCS	SRR5875049	Healthy	NA
Test set 1	Control	PRJNA320940	5hmCS	SRR5875050	Healthy	NA
Test set 1	Control	PRJNA320940	5hmCS	SRR5875051	Healthy	NA
Test set 1	Control	PRJNA320940	5hmCS	SRR3486355	Healthy	NA
Test set 1	Control	PRJNA320940	5hmCS	SRR3486358	Healthy	NA
Test set 1	Control	PRJNA320940	5hmCS	SRR3486359	Healthy	NA
Test set 1	Control	PRJNA320940	5hmCS	SRR5875046	HBV	NA
Test set 1	Control	PRJNA320940	5hmCS	SRR5875047	HBV	NA
Test set 1	Control	PRJNA320940	5hmCS	SRR3486280	HBV	NA
Test set 1	Control	PRJNA320940	5hmCS	SRR3486281	HBV	NA
Test set 1	Control	PRJNA320940	5hmCS	SRR3486286	HBV	NA
Test set 1	Cancer	PRJNA320940	5hmCS	SRR5875052	LC	Ⅲ and above
Test set 1	Cancer	PRJNA320940	5hmCS	SRR5875053	LC	Ⅲ and above
Test set 1	Cancer	PRJNA320940	5hmCS	SRR5875054	LC	Ⅲ and above
Test set 1	Cancer	PRJNA320940	5hmCS	SRR5875055	LC	Ⅲ and above
Test set 1	Cancer	PRJNA320940	5hmCS	SRR5875056	LC	Ⅲ and above
Test set 1	Cancer	PRJNA320940	5hmCS	SRR5875057	LC	Ⅲ and above
Test set 1	Cancer	PRJNA320940	5hmCS	SRR5875018	LC	Ⅲ and above
Test set 1	Cancer	PRJNA320940	5hmCS	SRR5875019	LC	Ⅲ and above
Test set 1	Cancer	PRJNA320940	5hmCS	SRR5875020	LC	Ⅰ
Test set 1	Cancer	PRJNA320940	5hmCS	SRR5875021	LC	Ⅲ and above
Test set 1	Cancer	PRJNA320940	5hmCS	SRR5875022	LC	Ⅲ and above
Test set 1	Cancer	PRJNA320940	5hmCS	SRR5875023	LC	Ⅱ
Test set 1	Cancer	PRJNA320940	5hmCS	SRR5875024	LC	Ⅰ
Test set 1	Cancer	PRJNA320940	5hmCS	SRR5875025	LC	Ⅲ and above
Test set 1	Cancer	PRJNA320940	5hmCS	SRR5875010	PC	Ⅲ and above
Test set 1	Cancer	PRJNA320940	5hmCS	SRR5875011	PC	Ⅰ
Test set 1	Cancer	PRJNA320940	5hmCS	SRR5875034	PC	Ⅲ and above
Test set 1	Cancer	PRJNA320940	5hmCS	SRR5875035	PC	Ⅱ
Test set 1	Cancer	PRJNA320940	5hmCS	SRR5875037	PC	Ⅲ and above
Test set 1	Cancer	PRJNA320940	5hmCS	SRR5875038	PC	Ⅱ
Test set 1	Cancer	PRJNA320940	5hmCS	SRR5875039	PC	Ⅲ and above
Test set 1	Cancer	PRJNA320940	5hmCS	SRR5875012	HCC	Ⅰ
Test set 1	Cancer	PRJNA320940	5hmCS	SRR5875030	HCC	Ⅰ
Test set 1	Cancer	PRJNA320940	5hmCS	SRR5875031	HCC	Ⅱ
Test set 1	Cancer	PRJNA320940	5hmCS	SRR5875032	HCC	Ⅰ
Test set 1	Cancer	PRJNA320940	5hmCS	SRR5875033	HCC	Ⅲ and above
Test set 1	Cancer	PRJNA320940	5hmCS	SRR5875036	HCC	Ⅰ
Test set 1	Cancer	PRJNA320940	5hmCS	SRR5875014	GBM	Ⅲ and above
Test set 1	Cancer	PRJNA320940	5hmCS	SRR5875015	GBM	Ⅲ and above
Test set 1	Cancer	PRJNA320940	5hmCS	SRR5875026	GBM	Ⅲ and above
Test set 1	Cancer	PRJNA320940	5hmCS	SRR5875027	GBM	Ⅲ and above
Test set 1	Cancer	PRJNA320940	5hmCS	SRR5875016	GC	Ⅲ and above
Test set 1	Cancer	PRJNA320940	5hmCS	SRR5875017	GC	Ⅱ
Test set 1	Cancer	PRJNA320940	5hmCS	SRR5875028	GC	Ⅰ
Test set 1	Cancer	PRJNA320940	5hmCS	SRR5875029	GC	Ⅲ and above
Test set 1	Cancer	PRJNA320940	5hmCS	SRR5875040	CRC	Ⅱ
Test set 1	Cancer	PRJNA320940	5hmCS	SRR5875041	CRC	Ⅱ
Test set 1	Cancer	PRJNA320940	5hmCS	SRR5875042	CRC	Ⅲ and above
Test set 1	Cancer	PRJNA320940	5hmCS	SRR5875043	CRC	Ⅲ and above
Test set 1	Cancer	PRJNA320940	5hmCS	SRR5875044	BC	Ⅲ and above
Test set 1	Cancer	PRJNA320940	5hmCS	SRR5875045	BC	Ⅱ
Test set 2	Control	PRJNA978642	BR-cfDNA-Seq	SRR24799835	Healthy	NA
Test set 2	Control	PRJNA978642	BR-cfDNA-Seq	SRR24799836	Healthy	NA
Test set 2	Control	PRJNA978642	BR-cfDNA-Seq	SRR24799837	Healthy	NA
Test set 2	Control	PRJNA978642	BR-cfDNA-Seq	SRR24799838	Healthy	NA
Test set 2	Control	PRJNA978642	BR-cfDNA-Seq	SRR24799839	Healthy	NA
Test set 2	Control	PRJNA978642	BR-cfDNA-Seq	SRR24799840	Healthy	NA
Test set 2	Control	PRJNA978642	BR-cfDNA-Seq	SRR24799843	Healthy	NA
Test set 2	Control	PRJNA978642	BR-cfDNA-Seq	SRR24799854	Healthy	NA
Test set 2	Control	PRJNA978642	BR-cfDNA-Seq	SRR24799857	Healthy	NA
Test set 2	Control	PRJNA978642	BR-cfDNA-Seq	SRR24799858	Healthy	NA
Test set 2	Control	PRJNA978642	BR-cfDNA-Seq	SRR24799859	Healthy	NA
Test set 2	Control	PRJNA978642	BR-cfDNA-Seq	SRR24799860	Healthy	NA
Test set 2	Control	PRJNA978642	BR-cfDNA-Seq	SRR24799861	Healthy	NA
Test set 2	Control	PRJNA978642	BR-cfDNA-Seq	SRR24799862	Healthy	NA
Test set 2	Control	PRJNA978642	BR-cfDNA-Seq	SRR24799863	Healthy	NA
Test set 2	Control	PRJNA978642	BR-cfDNA-Seq	SRR24799864	Healthy	NA
Test set 2	Control	PRJNA978642	BR-cfDNA-Seq	SRR24799865	Healthy	NA
Test set 2	Control	PRJNA978642	BR-cfDNA-Seq	SRR24799866	Healthy	NA
Test set 2	Cancer	PRJNA978642	BR-cfDNA-Seq	SRR24799841	LC	Ⅲ and above
Test set 2	Cancer	PRJNA978642	BR-cfDNA-Seq	SRR24799842	LC	Ⅲ and above
Test set 2	Cancer	PRJNA978642	BR-cfDNA-Seq	SRR24799844	LC	Ⅲ and above
Test set 2	Cancer	PRJNA978642	BR-cfDNA-Seq	SRR24799845	LC	Ⅲ and above
Test set 2	Cancer	PRJNA978642	BR-cfDNA-Seq	SRR24799846	LC	Ⅲ and above
Test set 2	Cancer	PRJNA978642	BR-cfDNA-Seq	SRR24799847	LC	Ⅲ and above
Test set 2	Cancer	PRJNA978642	BR-cfDNA-Seq	SRR24799848	LC	Ⅲ and above
Test set 2	Cancer	PRJNA978642	BR-cfDNA-Seq	SRR24799849	LC	Ⅲ and above
Test set 2	Cancer	PRJNA978642	BR-cfDNA-Seq	SRR24799850	LC	Ⅲ and above
Test set 2	Cancer	PRJNA978642	BR-cfDNA-Seq	SRR24799851	LC	Ⅲ and above
Test set 2	Cancer	PRJNA978642	BR-cfDNA-Seq	SRR24799852	LC	Ⅲ and above
Test set 2	Cancer	PRJNA978642	BR-cfDNA-Seq	SRR24799853	LC	Ⅲ and above
Test set 2	Cancer	PRJNA978642	BR-cfDNA-Seq	SRR24799855	LC	Ⅲ and above
Test set 2	Cancer	PRJNA978642	BR-cfDNA-Seq	SRR24799856	LC	Ⅲ and above
BC: Breast cancer; CRC: Colorectal cancer; GBM: Glioblastoma; GC: Gastric cancer; HBV: Hepatitis B Virus; HCC: Hepatocellular carcinoma; HNSCC: Head and neck squamous cell carcinoma; LC: Lung cancer; NPC: Nasopharyngeal carcinoma; PC: Pancreatic cancer

## Sheet: Table S2
Table S2. Correlation analysis of EMs after alignment with Bowtie2 and Bismark in the WGS dataset
EM	Bowtie	Bismaker	r	P	adjust P		EM	Bowtie	Bismaker	r	P	adjust P		EM	Bowtie	Bismaker	r	P	adjust P		EM	Bowtie	Bismaker	r	P	adjust P
AAAA	0.98 ± 0.13	0.98 ± 0.12	0.99	<0.001	<0.001		CAAA	1.18 ± 0.14	1.25 ± 0.14	0.994	<0.001	<0.001		GAAA	0.68 ± 0.07	0.70 ± 0.07	0.992	<0.001	<0.001		TAAA	1.01 ± 0.15	0.99 ± 0.14	0.997	<0.001	<0.001
AAAC	0.36 ± 0.04	0.36 ± 0.04	0.99	<0.001	<0.001		CAAC	0.42 ± 0.05	0.42 ± 0.05	0.995	<0.001	<0.001		GAAC	0.25 ± 0.02	0.25 ± 0.02	0.994	<0.001	<0.001		TAAC	0.37 ± 0.04	0.36 ± 0.04	0.996	<0.001	<0.001
AAAG	0.58 ± 0.07	0.59 ± 0.07	0.99	<0.001	<0.001		CAAG	0.85 ± 0.08	0.84 ± 0.08	0.996	<0.001	<0.001		GAAG	0.46 ± 0.05	0.47 ± 0.05	0.994	<0.001	<0.001		TAAG	0.50 ± 0.08	0.48 ± 0.08	0.999	<0.001	<0.001
AAAT	0.57 ± 0.10	0.57 ± 0.09	0.99	<0.001	<0.001		CAAT	0.65 ± 0.06	0.65 ± 0.06	0.996	<0.001	<0.001		GAAT	0.41 ± 0.05	0.50 ± 0.06	0.97	<0.001	<0.001		TAAT	0.72 ± 0.08	0.70 ± 0.07	0.995	<0.001	<0.001
AACA	0.42 ± 0.05	0.41 ± 0.05	0.99	<0.001	<0.001		CACA	0.87 ± 0.07	0.89 ± 0.07	0.991	<0.001	<0.001		GACA	0.35 ± 0.03	0.35 ± 0.03	0.998	<0.001	<0.001		TACA	0.66 ± 0.07	0.66 ± 0.07	0.997	<0.001	<0.001
AACC	0.22 ± 0.02	0.21 ± 0.02	1	<0.001	<0.001		CACC	0.50 ± 0.05	0.49 ± 0.05	0.992	<0.001	<0.001		GACC	0.22 ± 0.02	0.22 ± 0.02	0.997	<0.001	<0.001		TACC	0.33 ± 0.04	0.32 ± 0.04	0.997	<0.001	<0.001
AACG	0.04 ± 0.00	0.05 ± 0.00	0.97	<0.001	<0.001		CACG	0.13 ± 0.02	0.13 ± 0.02	0.992	<0.001	<0.001		GACG	0.05 ± 0.01	0.05 ± 0.01	0.996	<0.001	<0.001		TACG	0.05 ± 0.01	0.05 ± 0.01	0.999	<0.001	<0.001
AACT	0.26 ± 0.03	0.26 ± 0.03	0.99	<0.001	<0.001		CACT	0.61 ± 0.05	0.60 ± 0.05	0.992	<0.001	<0.001		GACT	0.27 ± 0.02	0.26 ± 0.02	0.998	<0.001	<0.001		TACT	0.47 ± 0.05	0.46 ± 0.05	0.995	<0.001	<0.001
AAGA	0.38 ± 0.06	0.38 ± 0.06	0.99	<0.001	<0.001		CAGA	0.77 ± 0.05	0.79 ± 0.06	0.997	<0.001	<0.001		GAGA	0.32 ± 0.06	0.32 ± 0.06	0.997	<0.001	<0.001		TAGA	0.44 ± 0.07	0.44 ± 0.08	0.999	<0.001	<0.001
AAGC	0.19 ± 0.02	0.19 ± 0.02	0.99	<0.001	<0.001		CAGC	0.52 ± 0.04	0.50 ± 0.04	0.995	<0.001	<0.001		GAGC	0.16 ± 0.04	0.16 ± 0.03	0.998	<0.001	<0.001		TAGC	0.23 ± 0.05	0.23 ± 0.05	1	<0.001	<0.001
AAGG	0.26 ± 0.04	0.26 ± 0.03	0.99	<0.001	<0.001		CAGG	0.80 ± 0.07	0.78 ± 0.07	0.992	<0.001	<0.001		GAGG	0.28 ± 0.06	0.28 ± 0.06	0.998	<0.001	<0.001		TAGG	0.34 ± 0.06	0.33 ± 0.06	0.999	<0.001	<0.001
AAGT	0.18 ± 0.03	0.18 ± 0.03	0.99	<0.001	<0.001		CAGT	0.49 ± 0.03	0.48 ± 0.03	0.992	<0.001	<0.001		GAGT	0.16 ± 0.03	0.16 ± 0.03	0.999	<0.001	<0.001		TAGT	0.24 ± 0.06	0.24 ± 0.06	0.999	<0.001	<0.001
AATA	0.27 ± 0.06	0.27 ± 0.05	0.99	<0.001	<0.001		CATA	0.57 ± 0.08	0.58 ± 0.07	0.996	<0.001	<0.001		GATA	0.21 ± 0.04	0.21 ± 0.03	0.994	<0.001	<0.001		TATA	0.70 ± 0.09	0.69 ± 0.09	0.995	<0.001	<0.001
AATC	0.17 ± 0.03	0.18 ± 0.02	0.99	<0.001	<0.001		CATC	0.48 ± 0.04	0.49 ± 0.04	0.998	<0.001	<0.001		GATC	0.18 ± 0.02	0.18 ± 0.02	0.997	<0.001	<0.001		TATC	0.43 ± 0.03	0.43 ± 0.03	0.994	<0.001	<0.001
AATG	0.28 ± 0.04	0.31 ± 0.04	0.98	<0.001	<0.001		CATG	0.74 ± 0.06	0.72 ± 0.05	0.997	<0.001	<0.001		GATG	0.28 ± 0.04	0.29 ± 0.04	0.996	<0.001	<0.001		TATG	0.55 ± 0.06	0.54 ± 0.06	0.996	<0.001	<0.001
AATT	0.28 ± 0.05	0.28 ± 0.04	0.99	<0.001	<0.001		CATT	0.79 ± 0.08	0.84 ± 0.08	0.989	<0.001	<0.001		GATT	0.29 ± 0.04	0.30 ± 0.04	0.994	<0.001	<0.001		TATT	0.90 ± 0.09	0.88 ± 0.08	0.996	<0.001	<0.001
ACAA	0.53 ± 0.05	0.53 ± 0.04	0.99	<0.001	<0.001		CCAA	1.36 ± 0.20	1.38 ± 0.19	0.996	<0.001	<0.001		GCAA	0.46 ± 0.06	0.45 ± 0.06	0.998	<0.001	<0.001		TCAA	0.41 ± 0.08	0.42 ± 0.08	0.997	<0.001	<0.001
ACAC	0.33 ± 0.03	0.33 ± 0.03	0.99	<0.001	<0.001		CCAC	1.03 ± 0.16	1.03 ± 0.15	0.994	<0.001	<0.001		GCAC	0.31 ± 0.05	0.30 ± 0.04	0.998	<0.001	<0.001		TCAC	0.36 ± 0.08	0.37 ± 0.08	0.999	<0.001	<0.001
ACAG	0.52 ± 0.04	0.52 ± 0.04	0.99	<0.001	<0.001		CCAG	1.73 ± 0.25	1.67 ± 0.23	0.993	<0.001	<0.001		GCAG	0.52 ± 0.11	0.51 ± 0.10	0.998	<0.001	<0.001		TCAG	0.37 ± 0.10	0.37 ± 0.10	0.999	<0.001	<0.001
ACAT	0.48 ± 0.06	0.48 ± 0.06	1	<0.001	<0.001		CCAT	1.27 ± 0.14	1.31 ± 0.14	0.994	<0.001	<0.001		GCAT	0.42 ± 0.05	0.42 ± 0.05	0.994	<0.001	<0.001		TCAT	0.49 ± 0.05	0.50 ± 0.05	0.994	<0.001	<0.001
ACCA	0.52 ± 0.07	0.51 ± 0.06	1	<0.001	<0.001		CCCA	2.22 ± 0.29	2.15 ± 0.27	0.994	<0.001	<0.001		GCCA	0.78 ± 0.07	0.75 ± 0.07	0.99	<0.001	<0.001		TCCA	0.51 ± 0.06	0.54 ± 0.06	0.995	<0.001	<0.001
ACCC	0.37 ± 0.04	0.37 ± 0.03	1	<0.001	<0.001		CCCC	1.00 ± 0.14	0.97 ± 0.13	0.993	<0.001	<0.001		GCCC	0.47 ± 0.06	0.45 ± 0.06	0.994	<0.001	<0.001		TCCC	0.42 ± 0.07	0.42 ± 0.07	0.998	<0.001	<0.001
ACCG	0.07 ± 0.01	0.07 ± 0.01	1	<0.001	<0.001		CCCG	0.34 ± 0.06	0.35 ± 0.06	0.991	<0.001	<0.001		GCCG	0.11 ± 0.02	0.11 ± 0.02	0.995	<0.001	<0.001		TCCG	0.04 ± 0.01	0.04 ± 0.01	0.999	<0.001	<0.001
ACCT	0.51 ± 0.06	0.50 ± 0.05	1	<0.001	<0.001		CCCT	1.46 ± 0.18	1.42 ± 0.17	0.993	<0.001	<0.001		GCCT	0.79 ± 0.09	0.78 ± 0.09	0.993	<0.001	<0.001		TCCT	0.55 ± 0.08	0.55 ± 0.08	0.997	<0.001	<0.001
ACGA	0.02 ± 0.00	0.03 ± 0.00	0.99	<0.001	<0.001		CCGA	0.07 ± 0.01	0.07 ± 0.01	0.996	<0.001	<0.001		GCGA	0.02 ± 0.00	0.02 ± 0.00	0.999	<0.001	<0.001		TCGA	0.02 ± 0.01	0.03 ± 0.01	0.992	<0.001	<0.001
ACGC	0.02 ± 0.00	0.02 ± 0.00	1	<0.001	<0.001		CCGC	0.06 ± 0.01	0.07 ± 0.01	0.995	<0.001	<0.001		GCGC	0.02 ± 0.00	0.02 ± 0.00	0.996	<0.001	<0.001		TCGC	0.01 ± 0.00	0.01 ± 0.00	0.999	<0.001	<0.001
ACGG	0.02 ± 0.00	0.02 ± 0.00	1	<0.001	<0.001		CCGG	0.07 ± 0.02	0.07 ± 0.01	0.996	<0.001	<0.001		GCGG	0.02 ± 0.01	0.02 ± 0.01	0.998	<0.001	<0.001		TCGG	0.01 ± 0.01	0.01 ± 0.01	0.999	<0.001	<0.001
ACGT	0.03 ± 0.00	0.03 ± 0.00	0.99	<0.001	<0.001		CCGT	0.07 ± 0.01	0.07 ± 0.01	0.992	<0.001	<0.001		GCGT	0.02 ± 0.00	0.02 ± 0.00	0.997	<0.001	<0.001		TCGT	0.02 ± 0.00	0.02 ± 0.01	0.992	<0.001	<0.001
ACTA	0.28 ± 0.05	0.27 ± 0.04	1	<0.001	<0.001		CCTA	0.93 ± 0.11	0.91 ± 0.10	1	<0.001	<0.001		GCTA	0.41 ± 0.05	0.39 ± 0.04	0.993	<0.001	<0.001		TCTA	0.45 ± 0.04	0.46 ± 0.04	0.99	<0.001	<0.001
ACTC	0.32 ± 0.04	0.33 ± 0.04	1	<0.001	<0.001		CCTC	1.21 ± 0.13	1.19 ± 0.13	0.994	<0.001	<0.001		GCTC	0.40 ± 0.05	0.40 ± 0.05	0.997	<0.001	<0.001		TCTC	0.60 ± 0.06	0.61 ± 0.06	0.996	<0.001	<0.001
ACTG	0.45 ± 0.06	0.45 ± 0.05	1	<0.001	<0.001		CCTG	1.93 ± 0.20	1.87 ± 0.18	0.993	<0.001	<0.001		GCTG	0.72 ± 0.12	0.69 ± 0.11	0.997	<0.001	<0.001		TCTG	0.55 ± 0.09	0.57 ± 0.09	0.999	<0.001	<0.001
ACTT	0.46 ± 0.07	0.45 ± 0.06	0.99	<0.001	<0.001		CCTT	1.40 ± 0.13	1.38 ± 0.12	0.996	<0.001	<0.001		GCTT	0.55 ± 0.08	0.54 ± 0.07	0.988	<0.001	<0.001		TCTT	0.73 ± 0.07	0.72 ± 0.06	0.991	<0.001	<0.001
AGAA	0.59 ± 0.10	0.60 ± 0.10	0.99	<0.001	<0.001		CGAA	0.12 ± 0.02	0.15 ± 0.02	0.975	<0.001	<0.001		GGAA	0.73 ± 0.07	0.77 ± 0.07	0.987	<0.001	<0.001		TGAA	0.94 ± 0.10	0.96 ± 0.10	0.998	<0.001	<0.001
AGAC	0.26 ± 0.04	0.27 ± 0.04	1	<0.001	<0.001		CGAC	0.06 ± 0.01	0.06 ± 0.01	0.995	<0.001	<0.001		GGAC	0.29 ± 0.03	0.29 ± 0.03	0.989	<0.001	<0.001		TGAC	0.43 ± 0.06	0.42 ± 0.05	0.997	<0.001	<0.001
AGAG	0.54 ± 0.08	0.54 ± 0.07	0.99	<0.001	<0.001		CGAG	0.20 ± 0.03	0.20 ± 0.03	0.991	<0.001	<0.001		GGAG	0.80 ± 0.10	0.78 ± 0.09	0.99	<0.001	<0.001		TGAG	0.94 ± 0.13	0.94 ± 0.13	0.998	<0.001	<0.001
AGAT	0.33 ± 0.05	0.33 ± 0.05	0.99	<0.001	<0.001		CGAT	0.10 ± 0.01	0.12 ± 0.01	0.957	<0.001	<0.001		GGAT	0.43 ± 0.05	0.43 ± 0.05	0.995	<0.001	<0.001		TGAT	0.70 ± 0.04	0.71 ± 0.04	0.995	<0.001	<0.001
AGCA	0.35 ± 0.05	0.35 ± 0.04	1	<0.001	<0.001		CGCA	0.10 ± 0.02	0.10 ± 0.02	0.993	<0.001	<0.001		GGCA	0.49 ± 0.08	0.47 ± 0.08	0.997	<0.001	<0.001		TGCA	0.68 ± 0.13	0.69 ± 0.12	0.998	<0.001	<0.001
AGCC	0.28 ± 0.02	0.28 ± 0.02	0.99	<0.001	<0.001		CGCC	0.14 ± 0.03	0.14 ± 0.03	0.995	<0.001	<0.001		GGCC	0.41 ± 0.05	0.42 ± 0.04	0.987	<0.001	<0.001		TGCC	0.45 ± 0.10	0.44 ± 0.10	0.998	<0.001	<0.001
AGCG	0.05 ± 0.00	0.05 ± 0.01	0.96	<0.001	<0.001		CGCG	0.03 ± 0.01	0.03 ± 0.01	0.995	<0.001	<0.001		GGCG	0.11 ± 0.02	0.11 ± 0.02	0.993	<0.001	<0.001		TGCG	0.06 ± 0.02	0.07 ± 0.02	0.999	<0.001	<0.001
AGCT	0.31 ± 0.03	0.30 ± 0.03	1	<0.001	<0.001		CGCT	0.11 ± 0.02	0.11 ± 0.02	0.993	<0.001	<0.001		GGCT	0.62 ± 0.06	0.60 ± 0.06	0.992	<0.001	<0.001		TGCT	0.61 ± 0.11	0.60 ± 0.11	0.997	<0.001	<0.001
AGGA	0.35 ± 0.07	0.35 ± 0.07	1	<0.001	<0.001		CGGA	0.08 ± 0.01	0.09 ± 0.01	0.982	<0.001	<0.001		GGGA	0.47 ± 0.06	0.45 ± 0.06	0.992	<0.001	<0.001		TGGA	0.58 ± 0.08	0.61 ± 0.08	0.997	<0.001	<0.001
AGGC	0.25 ± 0.05	0.25 ± 0.05	1	<0.001	<0.001		CGGC	0.11 ± 0.02	0.11 ± 0.01	0.993	<0.001	<0.001		GGGC	0.27 ± 0.05	0.26 ± 0.04	0.994	<0.001	<0.001		TGGC	0.40 ± 0.08	0.38 ± 0.08	0.999	<0.001	<0.001
AGGG	0.28 ± 0.05	0.27 ± 0.05	1	<0.001	<0.001		CGGG	0.14 ± 0.02	0.15 ± 0.02	0.984	<0.001	<0.001		GGGG	0.33 ± 0.06	0.32 ± 0.05	0.984	<0.001	<0.001		TGGG	0.66 ± 0.12	0.64 ± 0.12	0.997	<0.001	<0.001
AGGT	0.19 ± 0.03	0.19 ± 0.03	1	<0.001	<0.001		CGGT	0.07 ± 0.01	0.08 ± 0.01	0.985	<0.001	<0.001		GGGT	0.24 ± 0.04	0.24 ± 0.04	0.996	<0.001	<0.001		TGGT	0.38 ± 0.07	0.37 ± 0.07	0.999	<0.001	<0.001
AGTA	0.25 ± 0.04	0.24 ± 0.04	0.99	<0.001	<0.001		CGTA	0.09 ± 0.02	0.10 ± 0.02	0.972	<0.001	<0.001		GGTA	0.33 ± 0.06	0.32 ± 0.06	0.997	<0.001	<0.001		TGTA	0.73 ± 0.07	0.73 ± 0.07	0.995	<0.001	<0.001
AGTC	0.23 ± 0.03	0.22 ± 0.03	1	<0.001	<0.001		CGTC	0.11 ± 0.02	0.12 ± 0.01	0.99	<0.001	<0.001		GGTC	0.35 ± 0.03	0.34 ± 0.03	0.992	<0.001	<0.001		TGTC	0.59 ± 0.07	0.59 ± 0.07	0.997	<0.001	<0.001
AGTG	0.37 ± 0.05	0.37 ± 0.05	1	<0.001	<0.001		CGTG	0.23 ± 0.03	0.23 ± 0.03	0.972	<0.001	<0.001		GGTG	0.58 ± 0.08	0.57 ± 0.08	0.992	<0.001	<0.001		TGTG	0.90 ± 0.13	0.91 ± 0.13	0.997	<0.001	<0.001
AGTT	0.31 ± 0.05	0.31 ± 0.04	1	<0.001	<0.001		CGTT	0.13 ± 0.02	0.21 ± 0.02	0.952	<0.001	<0.001		GGTT	0.49 ± 0.05	0.48 ± 0.05	0.997	<0.001	<0.001		TGTT	0.95 ± 0.10	0.93 ± 0.09	0.995	<0.001	<0.001
ATAA	0.29 ± 0.06	0.28 ± 0.06	0.99	<0.001	<0.001		CTAA	0.51 ± 0.07	0.49 ± 0.07	0.998	<0.001	<0.001		GTAA	0.20 ± 0.03	0.19 ± 0.03	0.993	<0.001	<0.001		TTAA	0.28 ± 0.06	0.27 ± 0.05	0.994	<0.001	<0.001
ATAC	0.12 ± 0.03	0.12 ± 0.03	0.99	<0.001	<0.001		CTAC	0.26 ± 0.03	0.26 ± 0.03	0.999	<0.001	<0.001		GTAC	0.08 ± 0.02	0.08 ± 0.01	0.995	<0.001	<0.001		TTAC	0.12 ± 0.03	0.12 ± 0.03	0.994	<0.001	<0.001
ATAG	0.17 ± 0.04	0.17 ± 0.04	1	<0.001	<0.001		CTAG	0.34 ± 0.05	0.34 ± 0.05	0.999	<0.001	<0.001		GTAG	0.14 ± 0.02	0.15 ± 0.02	0.996	<0.001	<0.001		TTAG	0.14 ± 0.04	0.14 ± 0.04	0.998	<0.001	<0.001
ATAT	0.24 ± 0.06	0.24 ± 0.06	0.99	<0.001	<0.001		CTAT	0.39 ± 0.07	0.39 ± 0.06	0.997	<0.001	<0.001		GTAT	0.17 ± 0.04	0.17 ± 0.04	0.996	<0.001	<0.001		TTAT	0.27 ± 0.05	0.27 ± 0.05	0.994	<0.001	<0.001
ATCA	0.14 ± 0.03	0.15 ± 0.03	0.99	<0.001	<0.001		CTCA	0.48 ± 0.06	0.48 ± 0.06	0.997	<0.001	<0.001		GTCA	0.14 ± 0.02	0.14 ± 0.02	0.997	<0.001	<0.001		TTCA	0.19 ± 0.04	0.19 ± 0.04	0.989	<0.001	<0.001
ATCC	0.11 ± 0.02	0.11 ± 0.02	1	<0.001	<0.001		CTCC	0.31 ± 0.04	0.31 ± 0.04	0.995	<0.001	<0.001		GTCC	0.10 ± 0.01	0.10 ± 0.01	0.992	<0.001	<0.001		TTCC	0.12 ± 0.02	0.16 ± 0.02	0.97	<0.001	<0.001
ATCG	0.02 ± 0.00	0.02 ± 0.00	0.98	<0.001	<0.001		CTCG	0.06 ± 0.01	0.07 ± 0.01	0.994	<0.001	<0.001		GTCG	0.02 ± 0.00	0.02 ± 0.00	0.991	<0.001	<0.001		TTCG	0.01 ± 0.00	0.02 ± 0.01	0.978	<0.001	<0.001
ATCT	0.16 ± 0.03	0.16 ± 0.03	1	<0.001	<0.001		CTCT	0.44 ± 0.05	0.45 ± 0.05	0.995	<0.001	<0.001		GTCT	0.19 ± 0.02	0.19 ± 0.02	0.998	<0.001	<0.001		TTCT	0.18 ± 0.04	0.19 ± 0.04	0.987	<0.001	<0.001
ATGA	0.16 ± 0.03	0.17 ± 0.03	0.99	<0.001	<0.001		CTGA	0.59 ± 0.08	0.58 ± 0.08	0.997	<0.001	<0.001		GTGA	0.18 ± 0.02	0.18 ± 0.02	0.996	<0.001	<0.001		TTGA	0.17 ± 0.04	0.18 ± 0.04	0.997	<0.001	<0.001
ATGC	0.10 ± 0.02	0.10 ± 0.02	1	<0.001	<0.001		CTGC	0.37 ± 0.05	0.36 ± 0.05	0.998	<0.001	<0.001		GTGC	0.11 ± 0.02	0.11 ± 0.02	0.998	<0.001	<0.001		TTGC	0.09 ± 0.03	0.09 ± 0.03	0.998	<0.001	<0.001
ATGG	0.13 ± 0.03	0.15 ± 0.03	0.99	<0.001	<0.001		CTGG	0.49 ± 0.08	0.48 ± 0.08	0.997	<0.001	<0.001		GTGG	0.14 ± 0.02	0.14 ± 0.02	0.997	<0.001	<0.001		TTGG	0.11 ± 0.04	0.11 ± 0.04	0.999	<0.001	<0.001
ATGT	0.14 ± 0.03	0.14 ± 0.03	0.99	<0.001	<0.001		CTGT	0.47 ± 0.06	0.47 ± 0.06	0.998	<0.001	<0.001		GTGT	0.15 ± 0.03	0.15 ± 0.03	0.998	<0.001	<0.001		TTGT	0.17 ± 0.03	0.17 ± 0.03	0.996	<0.001	<0.001
ATTA	0.16 ± 0.04	0.16 ± 0.04	0.99	<0.001	<0.001		CTTA	0.47 ± 0.06	0.45 ± 0.06	0.998	<0.001	<0.001		GTTA	0.20 ± 0.03	0.19 ± 0.03	0.996	<0.001	<0.001		TTTA	0.36 ± 0.04	0.35 ± 0.04	0.985	<0.001	<0.001
ATTC	0.15 ± 0.03	0.18 ± 0.03	0.98	<0.001	<0.001		CTTC	0.43 ± 0.05	0.44 ± 0.05	0.995	<0.001	<0.001		GTTC	0.18 ± 0.02	0.18 ± 0.02	0.999	<0.001	<0.001		TTTC	0.27 ± 0.03	0.28 ± 0.03	0.98	<0.001	<0.001
ATTG	0.12 ± 0.02	0.12 ± 0.02	0.99	<0.001	<0.001		CTTG	0.47 ± 0.05	0.46 ± 0.05	0.998	<0.001	<0.001		GTTG	0.18 ± 0.02	0.18 ± 0.02	0.996	<0.001	<0.001		TTTG	0.23 ± 0.04	0.24 ± 0.04	0.992	<0.001	<0.001
ATTT	0.35 ± 0.07	0.35 ± 0.06	0.99	<0.001	<0.001		CTTT	0.86 ± 0.11	0.86 ± 0.10	0.996	<0.001	<0.001		GTTT	0.44 ± 0.05	0.44 ± 0.04	0.998	<0.001	<0.001		TTTT	0.57 ± 0.08	0.58 ± 0.07	0.981	<0.001	<0.001

## Sheet: Table S3
Table S3. 10-fold cross-validation for model hyperparameters selection
Model	Hyperparameters
SSA1 LASSO	Possible hyperparameters: alpha= 1, Lambda is set according to the default settings of 10-fold cross-validation.
	Final hyperparameters: alpha=1, lambda=0.020
SSA1 EN	Possible hyperparameters: alpha= (0.1, 0.2, 0.3, 0.4, 0.5, 0.6, 0.7, 0.8, 0.9, 1.0), Lambda is set according to the default settings of 10-fold cross-validation.
	Final hyperparameters: alpha=0.1, lambda=0.013
SSA1 RF	Possible hyperparameters: ntree= (50, 100, 200, 300, 400, 500), mtry= (2, 8, 16, 32, 64, 128, 256)
	Final hyperparameters: ntree=500, mtry=256
SSA1 XGB	Possible hyperparameters: nrounds= (100, 200), max_depth= (5, 6, 7, 8), eta=0.1, gamma=1, colsample_bytree= (0.8, 0.9, 1.0), min_child_weight= (0, 1, 2), subsample=0.8.
	Final hyperparameters: nrounds=200, max_depth=6, eta=0.1, gamma=1, colsample_bytree=1, min_child_weight=2, subsample=0.8
SSA1 MLP	Possible hyperparameters: max_iter=500, hidden_layer_sizes= (4, 6, 8, 10).
	Final hyperparameters: max_iter=500, hidden_layer_sizes= (6)
SSA2 LASSO	Possible hyperparameters: alpha= 1, Lambda is set according to the default settings of 10-fold cross-validation.
	Final hyperparameters: alpha=1, lambda=0.062
SSA2 EN	Possible hyperparameters: alpha= (0.1, 0.2, 0.3, 0.4, 0.5, 0.6, 0.7, 0.8, 0.9, 1.0), Lambda is set according to the default settings of 10-fold cross-validation.
	Final hyperparameters: alpha=0.1, lambda=0.016
SSA2 RF	Possible hyperparameters: ntree= (50, 100, 200, 300, 400, 500), mtry= (2, 8, 16, 32, 64, 128, 256)
	Final hyperparameters: ntree=400, mtry=256
SSA2 XGB	Possible hyperparameters: nrounds= (100, 200), max_depth= (5, 6, 7, 8), eta=0.1, gamma=1, colsample_bytree= (0.8, 0.9, 1.0), min_child_weight= (0, 1, 2), subsample=0.8.
	Final hyperparameters: nrounds=200, max_depth=6, eta=0.1, gamma=1, colsample_bytree=0.8, min_child_weight=2, subsample=0.8
SSA2 MLP	Possible hyperparameters: max_iter=500, hidden_layer_sizes= (4, 6, 8, 10).
	Final hyperparameters: max_iter=500, hidden_layer_sizes=(4)
SSA3 LASSO	Possible hyperparameters: alpha= 1, Lambda is set according to the default settings of 10-fold cross-validation.
	Final hyperparameters: alpha=1, lambda=0.099
SSA3 EN	Possible hyperparameters: alpha= (0.1, 0.2, 0.3, 0.4, 0.5, 0.6, 0.7, 0.8, 0.9, 1.0), Lambda is set according to the default settings of 10-fold cross-validation.
	Final hyperparameters: alpha=0.5, lambda=0.167
SSA3 RF	Possible hyperparameters: ntree= (50, 100, 200, 300, 400, 500), mtry= (2, 8, 16, 32, 64, 128, 256)
	Final hyperparameters: ntree=50, mtry=2
SSA3 XGB	Possible hyperparameters: nrounds= (100, 200), max_depth= (5, 6, 7, 8), eta=0.1, gamma=1, colsample_bytree= (0.8, 0.9, 1.0), min_child_weight= (0, 1, 2), subsample=0.8.
	Final hyperparameters: nrounds=200, max_depth=8, eta=0.1, gamma=1, colsample_bytree=0.8, min_child_weight=2, subsample=0.8
SSA3 MLP	Possible hyperparameters: max_iter=500, hidden_layer_sizes= (4, 6, 8, 10).
	Final hyperparameters: max_iter=500, hidden_layer_sizes=(8)
EMD1 LASSO	Possible hyperparameters: alpha= 1, Lambda is set according to the default settings of 10-fold cross-validation.
	Final hyperparameters: alpha=1, lambda=0.053
EMD1 EN	Possible hyperparameters: alpha= (0.1, 0.2, 0.3, 0.4, 0.5, 0.6, 0.7, 0.8, 0.9, 1.0), Lambda is set according to the default settings of 10-fold cross-validation.
	Final hyperparameters: alpha=0.3, lambda=0.054
EMD1 RF	Possible hyperparameters: ntree= (50, 100, 200, 300, 400, 500), mtry= (2, 8, 16, 32, 64, 128, 256)
	Final hyperparameters: ntree=100, mtry=2
EMD1 XGB	Possible hyperparameters: nrounds= (100, 200), max_depth= (5, 6, 7, 8), eta=0.1, gamma=1, colsample_bytree= (0.8, 0.9, 1.0), min_child_weight= (0, 1, 2), subsample=0.8.
	Final hyperparameters: nrounds=200, max_depth=6, eta=0.1, gamma=1, colsample_bytree=0.8, min_child_weight=0, subsample=0.8
EMD1 MLP	Possible hyperparameters: max_iter=500, hidden_layer_sizes= (4, 6, 8, 10).
	Final hyperparameters: max_iter=500, hidden_layer_sizes=(6)
EMD2 LASSO	Possible hyperparameters: alpha= 1, Lambda is set according to the default settings of 10-fold cross-validation.
	Final hyperparameters: alpha=1, lambda.lse=0.046
EMD2 EN	Possible hyperparameters: alpha= (0.1, 0.2, 0.3, 0.4, 0.5, 0.6, 0.7, 0.8, 0.9, 1.0), Lambda is set according to the default settings of 10-fold cross-validation.
	Final hyperparameters: alpha=0.1, lambda=0.156
EMD2 RF	Possible hyperparameters: ntree= (50, 100, 200, 300, 400, 500), mtry= (2, 8, 16, 32, 64, 128, 256)
	Final hyperparameters: ntree=500, mtry=2
EMD2 XGB	Possible hyperparameters: nrounds= (100, 200), max_depth= (5, 6, 7, 8), eta=0.1, gamma=1, colsample_bytree= (0.8, 0.9, 1.0), min_child_weight= (0, 1, 2), subsample=0.8.
	Final hyperparameters: nrounds=200, max_depth=7, eta=0.1, gamma=1, colsample_bytree=0.8, min_child_weight=0, subsample=0.8
EMD2 MLP	Possible hyperparameters: max_iter=500, hidden_layer_sizes= (4, 6, 8, 10).
	Final hyperparameters: max_iter=500, hidden_layer_sizes=(4)
Unless otherwise stated, the models used default parameters.

## Sheet: Table S4
Table S4. Classification metrics of MDS-SDs and baseline methods in diagnosis of cancer
Dataset	Method	AUC (95%CI)	Sensitivity	Specificity	Accuracy	F1
Validation set
	MDS	0.723 (0.579, 0.867)	0.741(0.537, 0.889)	0.704(0.498, 0.862)	0.722(0.581, 0.831)	0.727
	F-profile 1	0.663 (0.511, 0.814)	0.185(0.063, 0.381)	0.481(0.287, 0.681)	0.333(0.215, 0.476)	0.217
	F-profile 2	0.709 (0.584, 0.834)	0.593(0.388, 0.776)	0.815(0.619, 0.937)	0.704(0.562, 0.816)	0.667
	F-profile 3	0.520 (0.458, 0.582)	1.000(0.872, 1.000)	0.000(0.000, 0.128)	0.500(0.371, 0.629)	0.667
	F-profile 4	0.500 (0.500, 0.500)	1.000(0.872, 1.000)	0.000(0.000, 0.128)	0.500(0.371, 0.629)	0.667
	F-profile 5	0.532 (0.374, 0.690)	0.556(0.353, 0.745)	0.556(0.353, 0.745)	0.556(0.415, 0.688)	0.556
	F-profile 6	0.532 (0.372, 0.692)	0.222(0.086, 0.423)	0.704(0.498, 0.862)	0.463(0.328, 0.603)	0.293
	MDSSub-SSA1	0.757 (0.622, 0.893)	0.852(0.663, 0.958)	0.593(0.388, 0.776)	0.722(0.581, 0.831)	0.754
	MDSSub-SSA2	0.700 (0.556, 0.843)	0.778(0.577, 0.914)	0.593(0.388, 0.776)	0.685(0.543, 0.801)	0.712
	MDSSub-SSA3	0.704 (0.559, 0.849)	0.815(0.619, 0.937)	0.630(0.424, 0.806)	0.722(0.581, 0.831)	0.746
	MDSSub-EMD1	0.698 (0.552, 0.845)	0.741(0.537, 0.889)	0.630(0.424, 0.806)	0.685(0.543, 0.801)	0.702
	MDSSub-EMD2	0.733 (0.593, 0.872)	0.852(0.663, 0.958)	0.667(0.460, 0.835)	0.759(0.621, 0.861)	0.78
	MDS-SSA	0.753 (0.617, 0.889)	0.852(0.663, 0.958)	0.593(0.388, 0.776)	0.722(0.581, 0.831)	0.754
	MDS-EMD	0.738 (0.600, 0.876)	0.852(0.663, 0.958)	0.667(0.460, 0.835)	0.759(0.621, 0.861)	0.78
Test set1
	MDS	0.736 (0.579, 0.892)	0.976(0.871, 0.999)	0.250(0.054, 0.572)	0.811(0.676, 0.901)	0.889
	F-profile 1	0.829 (0.701, 0.958)	0.024(0.001, 0.129)	0.750(0.428, 0.945)	0.189(0.099, 0.324)	0.044
	F-profile 2	0.625 (0.525, 0.725)	0.317(0.181, 0.481)	0.917(0.615, 0.998)	0.453(0.318, 0.595)	0.473
	F-profile 3	0.792 (0.646, 0.937)	0.000(0.000, 0.086)	0.667(0.349, 0.901)	0.151(0.072, 0.281)	-
	F-profile 4	0.500 (0.500, 0.500)	1.000(0.914, 1.000)	0.000(0.000, 0.265)	0.774(0.635, 0.873)	0.872
	F-profile 5	0.774 (0.603, 0.946)	0.927(0.800, 0.985)	0.000(0.000, 0.265)	0.717(0.574, 0.828)	0.835
	F-profile 6	0.807 (0.647, 0.967)	0.220(0.106, 0.376)	1.000(0.735, 1.000)	0.396(0.268, 0.540)	0.36
	MDSSub-SSA1	0.856 (0.735, 0.976)	0.951(0.834, 0.994)	0.417(0.152, 0.723)	0.830(0.697, 0.915)	0.897
	MDSSub-SSA2	0.872 (0.761, 0.983)	0.976(0.871, 0.999)	0.333(0.099, 0.651)	0.830(0.697, 0.915)	0.899
	MDSSub-SSA3	0.772 (0.631, 0.914)	0.927(0.801, 0.985)	0.333(0.099, 0.651)	0.792(0.655, 0.887)	0.874
	MDSSub-EMD1	0.717 (0.542, 0.893)	0.415(0.263, 0.579)	0.667(0.349, 0.901)	0.472(0.335, 0.612)	0.548
	MDSSub-EMD2	0.821 (0.683, 0.959)	0.927(0.800, 0.985)	0.417(0.152, 0.723)	0.811(0.676, 0.901)	0.884
	MDS-SSA	0.858 (0.739, 0.977)	0.951(0.834, 0.994)	0.417(0.152, 0.723)	0.830(0.697, 0.915)	0.897
	MDS-EMD	0.848 (0.727, 0.968)	0.927(0.800, 0.985)	0.333(0.099, 0.651)	0.792(0.655, 0.887)	0.874
Test set 2
	MDS	0.687 (0.498, 0.875)	1.000(0.768, 1.000)	0.000(0.000, 0.185)	0.438(0.268, 0.621)	0.609
	F-profile 1	0.593 (0.389, 0.798)	0.000(0.000, 0.232)	1.000 (0.815, 1.000)	0.563(0.379, 0.732)	-
	F-profile 2	0.776 (0.613, 0.939)	1.000(0.768, 1.000)	0.500(0.260, 0.740)	0.719(0.530, 0.856)	0.757
	F-profile 3	0.778 (0.660, 0.896)	0.000(0.000, 0.232)	0.556(0.308, 0.785)	0.313(0.167, 0.501)	-
	F-profile 4	0.500 (0.500, 0.500)	1.000(0.768, 1.000)	0.000(0.000, 0.185)	0.438(0.268, 0.621)	0.609
	F-profile 5	0.542 (0.338, 0.745)	1.000(0.768, 1.000)	0.111(0.014, 0.347)	0.500(0.336, 0.664)	0.636
	F-profile 6	0.528 (0.319, 0.736)	0.429(0.177, 0.711)	0.444(0.215, 0.692)	0.438(0.268, 0.621)	0.4
	MDSSub-SSA1	0.690 (0.496, 0.885)	1.000(0.768, 1.000)	0.000(0.000, 0.185)	0.438(0.268, 0.621)	0.609
	MDSSub-SSA2	0.694 (0.500, 0.889)	1.000(0.768, 1.000)	0.111(0.014, 0.347)	0.500(0.336, 0.664)	0.636
	MDSSub-SSA3	0.746 (0.571, 0.921)	1.000(0.768, 1.000)	0.167(0.036, 0.414)	0.531(0.350, 0.705)	0.651
	MDSSub-EMD1	0.726 (0.544, 0.908)	1.000(0.768, 1.000)	0.222(0.064, 0.476)	0.563(0.379, 0.732)	0.667
	MDSSub-EMD2	0.647 (0.449, 0.845)	1.000(0.768, 1.000)	0.000(0.000, 0.185)	0.438(0.268, 0.621)	0.609
	MDS-SSA	0.706(0.518, 0.895)	1.000(0.768, 1.000)	0.000(0.000, 0.185)	0.438(0.268, 0.621)	0.609
	MDS-EMD	0.675(0.481, 0.868)	1.000(0.768, 1.000)	0.000(0.000, 0.185)	0.438(0.268, 0.621)	0.609

## Sheet: Table S5
Table S5. Classification metrics of ML models in diagnosis of cancer
Dataset	Method	AUC (95%CI)	Sensitivity	Specificity	Accuracy	F1
Validation set
	LASSO-SSA1	0.893 (0.806, 0.980)*$#@	0.852(0.663, 0.958)	0.852(0.663, 0.958)	0.852(0.723, 0.929)	0.852
	EN-SSA1	0.912 (0.836, 0.989)*$#@	0.852(0.663, 0.958)	0.889(0.708, 0.976)	0.870(0.744, 0.942)	0.868
	RF-SSA1	0.870 (0.771, 0.968)$@	0.741(0.537, 0.889)	0.926(0.757, 0.991)	0.833(0.702, 0.916)	0.816
	XGB-SSA1	0.879 (0.782, 0.976)*$#@	0.815(0.619, 0.937)	0.889(0.708, 0.976)	0.852(0.723, 0.929)	0.846
	MLP-SSA1	0.881 (0.782, 0.979)*$#@	0.852(0.663, 0.958)	0.889(0.708, 0.976)	0.870(0.744, 0.942)	0.868
	LASSO-SSA2	0.885 (0.793, 0.977)*$#@	0.815(0.619, 0.937)	0.852(0.663, 0.958)	0.833(0.702, 0.916)	0.83
	EN-SSA2	0.905 (0.829, 0.981)*$#@	1.000(0.872, 1.000)	0.667(0.460, 0.835)	0.833(0.702, 0.916)	0.857
	RF-SSA2	0.922 (0.856, 0.988)*$#@	0.852(0.663, 0.958)	0.815(0.619, 0.937)	0.833(0.702, 0.916)	0.836
	XGB-SSA2	0.920 (0.853, 0.988)*$#@	0.889(0.708, 0.976)	0.815(0.619, 0.937)	0.852(0.723, 0.929)	0.857
	MLP-SSA2	0.892 (0.803, 0.980)*$#@	0.926(0.757, 0.991)	0.778(0.577, 0.914)	0.852(0.723, 0.929)	0.862
	LASSO-SSA3	0.911 (0.837, 0.985)*$#@	0.741(0.537, 0.889)	0.963(0.810, 0.999)	0.852(0.723, 0.929)	0.833
	EN-SSA3	0.903 (0.827, 0.978)*$#@	0.963(0.810, 0.999)	0.667(0.460, 0.835)	0.815(0.681, 0.903)	0.839
	RF-SSA3	0.902 (0.822, 0.982)*$#@	0.741(0.537, 0.889)	0.926(0.757, 0.991)	0.833(0.702, 0.916)	0.816
	XGB-SSA3	0.904 (0.818, 0.990)*$#@	0.852(0.663, 0.958)	0.889(0.708, 0.976)	0.870(0.744, 0.942)	0.868
	MLP-SSA3	0.892 (0.799, 0.984)*$#@	0.926(0.757, 0.991)	0.778(0.577, 0.914)	0.852(0.723, 0.929)	0.862
	LASSO-EMD1	0.904 (0.824, 0.984)*$#@	0.889(0.708, 0.976)	0.778(0.577, 0.914)	0.833(0.702, 0.916)	0.842
	EN-EMD1	0.905 (0.827, 0.984)*$#@	0.778(0.577, 0.914)	0.889(0.708, 0.976)	0.833(0.702, 0.916)	0.824
	RF-EMD1	0.906 (0.830, 0.982)*$#@	0.926(0.757, 0.991)	0.704(0.498, 0.862)	0.815(0.681, 0.903)	0.833
	XGB-EMD1	0.927 (0.862, 0.992)*$#@	0.963(0.810, 0.999)	0.778(0.577, 0.914)	0.870(0.744, 0.942)	0.881
	MLP-EMD1	0.881 (0.787, 0.974)*$#@	0.852(0.663, 0.958)	0.852(0.663, 0.958)	0.852(0.723, 0.929)	0.852
	LASSO-EMD2	0.866 (0.771, 0.960)$@	0.667(0.460, 0.835)	0.963(0.810, 0.999)	0.815(0.681, 0.903)	0.783
	EN-EMD2	0.879 (0.791, 0.968)$@	0.852(0.663, 0.958)	0.741(0.537, 0.889)	0.796(0.661, 0.889)	0.807
	RF-EMD2	0.828 (0.712, 0.943) @	0.778(0.577, 0.914)	0.852(0.663, 0.958)	0.815(0.681, 0.903)	0.808
	XGB-EMD2	0.860 (0.763, 0.957)$@	0.852(0.663, 0.958)	0.741(0.537, 0.889)	0.796(0.661, 0.889)	0.807
	MLP-EMD2	0.879 (0.788, 0.970)*$#@	0.926(0.757, 0.991)	0.704(0.498, 0.862)	0.815(0.681, 0.903)	0.833
Test set1
	LASSO-SSA1	0.913 (0.808, 1.000) #@	0.951(0.835, 0.994)	0.583(0.277, 0.848)	0.868(0.740, 0.941)	0.918
	EN-SSA1	0.947 (0.887, 1.000)*$#@	0.951(0.835, 0.994)	0.667(0.349, 0.901)	0.887(0.763, 0.953)	0.929
	RF-SSA1	0.858 (0.750, 0.965)	0.756(0.597, 0.876)	0.833(0.516, 0.979)	0.774(0.635, 0.873)	0.838
	XGB-SSA1	0.886 (0.770, 1.000)	0.902(0.769, 0.973)	0.750(0.428, 0.945)	0.868(0.740, 0.941)	0.914
	MLP-SSA1	0.943 (0.874, 1.000)*$#@	0.220(0.106, 0.376)	1.000(0.736, 1.000)	0.396(0.267, 0.540)	0.36
	LASSO-SSA2	0.939 (0.879, 0.999)*#@	0.463(0.307, 0.626)	1.000(0.736, 1.000)	0.585(0.442, 0.716)	0.633
	EN-SSA2	0.933 (0.865, 1.000)*#@	0.976(0.871, 0.999)	0.583(0.277, 0.848)	0.887(0.763, 0.953)	0.93
	RF-SSA2	0.838 (0.719, 0.958)	0.878(0.738, 0.959)	0.583(0.277, 0.848)	0.811(0.676, 0.901)	0.878
	XGB-SSA2	0.886 (0.797, 0.975)	0.878(0.738, 0.959)	0.583(0.277, 0.848)	0.811(0.676, 0.901)	0.878
	MLP-SSA2	0.827 (0.674, 0.980)	0.732(0.571, 0.858)	0.750(0.428, 0.945)	0.736(0.594, 0.843)	0.811
	LASSO-SSA3	0.947 (0.889, 1.000)*$#@	0.854(0.708, 0.944)	0.833(0.516, 0.979)	0.849(0.719, 0.928)	0.897
	EN-SSA3	0.937 (0.861, 1.000)*#@	0.976(0.871, 0.999)	0.500(0.211, 0.789)	0.868(0.740, 0.941)	0.92
	RF-SSA3	0.809 (0.671, 0.947)	0.707(0.545, 0.839)	0.833(0.516, 0.979)	0.736(0.594, 0.843)	0.806
	XGB-SSA3	0.819 (0.688, 0.950)	0.951(0.835, 0.994)	0.333(0.099, 0.651)	0.811(0.676, 0.901)	0.886
	MLP-SSA3	0.939 (0.877, 1.000)*#@	0.902(0.769, 0.973)	0.750(0.428, 0.945)	0.868(0.740, 0.941)	0.914
	LASSO-EMD1	0.896 (0.796, 0.997)	0.951(0.835, 0.994)	0.583(0.277, 0.848)	0.868(0.740, 0.941)	0.918
	EN-EMD1	0.907 (0.816, 0.997)	0.902(0.769, 0.973)	0.750(0.428, 0.945)	0.868(0.740, 0.941)	0.914
	RF-EMD1	0.856 (0.717, 0.994)	0.976(0.871, 0.999)	0.000(0.000, 0.265)	0.755(0.614, 0.858)	0.86
	XGB-EMD1	0.839 (0.721, 0.958)	0.951(0.835, 0.994)	0.000(0.000, 0.265)	0.736(0.594, 0.843)	0.848
	MLP-EMD1	0.917 (0.823, 1.000)	0.756(0.597, 0.876)	0.833(0.516, 0.979)	0.774(0.635, 0.873)	0.838
	LASSO-EMD2	0.860 (0.740, 0.979)	0.585(0.421, 0.737)	0.917(0.615, 0.998)	0.660(0.516, 0.781)	0.727
	EN-EMD2	0.848 (0.729, 0.966)	0.805(0.651, 0.912)	0.667(0.349, 0.901)	0.774(0.635, 0.873)	0.846
	RF-EMD2	0.756 (0.618, 0.894)	0.610(0.445, 0.758)	0.667(0.349, 0.901)	0.623(0.479, 0.749)	0.714
	XGB-EMD2	0.705 (0.565, 0.845)	0.878(0.738, 0.959)	0.167(0.021, 0.484)	0.717(0.574, 0.828)	0.828
	MLP-EMD2	0.829 (0.706, 0.953)	0.878(0.738, 0.959)	0.583(0.277, 0.848)	0.811(0.676, 0.901)	0.878
Test set 2
	LASSO-SSA1	0.738 (0.559, 0.917)	1.000(0.768, 1.000)	0.111(0.014, 0.347)	0.500(0.336, 0.664)	0.636
	EN-SSA1	0.802 (0.648, 0.956)	1.000(0.768, 1.000)	0.111(0.014, 0.347)	0.500(0.336, 0.664)	0.636
	RF-SSA1	0.869 (0.735, 1.000)*#@	1.000(0.768, 1.000)	0.000(0.000, 0.185)	0.438(0.268, 0.621)	0.609
	XGB-SSA1	0.873 (0.745, 1.000)	1.000(0.768, 1.000)	0.000(0.000, 0.185)	0.438(0.268, 0.621)	0.609
	MLP-SSA1	0.687 (0.493, 0.880)	0.071(0.002, 0.339)	0.889(0.653, 0.986)	0.531(0.350, 0.705)	0.118
	LASSO-SSA2	0.722 (0.541, 0.903)	1.000(0.768, 1.000)	0.444(0.215, 0.692)	0.688(0.498, 0.833)	0.737
	EN-SSA2	0.917 (0.797, 1.000)	1.000(0.768, 1.000)	0.278(0.097, 0.535)	0.594(0.408, 0.758)	0.683
	RF-SSA2	0.992 (0.973, 1.000)*$#@	1.000(0.768, 1.000)	0.500(0.260, 0.740)	0.719(0.530, 0.856)	0.757
	XGB-SSA2	0.944 (0.864, 1.000)*#@	1.000(0.768, 1.000)	0.000(0.000, 0.185)	0.438(0.268, 0.621)	0.609
	MLP-SSA2	0.877 (0.751, 1.000)*#@	0.857(0.571, 0.982)	0.444(0.215, 0.692)	0.625(0.437, 0.783)	0.667
	LASSO-SSA3	0.929 (0.845, 1.000)	1.000(0.768, 1.000)	0.278(0.097, 0.535)	0.594(0.408, 0.758)	0.683
	EN-SSA3	0.913 (0.790, 1.000)	1.000(0.768, 1.000)	0.333(0.133, 0.590)	0.625(0.437, 0.783)	0.7
	RF-SSA3	0.994 (0.980, 1.000)*$#@	1.000(0.768, 1.000)	0.333(0.133, 0.590)	0.625(0.437, 0.783)	0.7
	XGB-SSA3	0.964 (0.909, 1.000)*$#@	1.000(0.768, 1.000)	0.111(0.014, 0.347)	0.500(0.336, 0.664)	0.636
	MLP-SSA3	0.802 (0.643, 0.960)	0.857(0.571, 0.982)	0.389(0.173, 0.643)	0.594(0.408, 0.758)	0.649
	LASSO-EMD1	0.984 (0.950, 1.000)*$#@	1.000(0.768, 1.000)	0.667(0.410, 0.867)	0.813(0.630, 0.921)	0.824
	EN-EMD1	0.992 (0.973, 1.000)*$#@	1.000(0.768, 1.000)	0.444(0.215, 0.692)	0.688(0.498, 0.833)	0.737
	RF-EMD1	0.938 (0.857, 1.000)*	1.000(0.768, 1.000)	0.000(0.000, 0.185)	0.438(0.268, 0.621)	0.609
	XGB-EMD1	0.960 (0.900, 1.000)*$#@	1.000(0.768, 1.000)	0.000(0.000, 0.185)	0.438(0.268, 0.621)	0.609
	MLP-EMD1	0.897 (0.787, 1.000)	0.929(0.661, 0.998)	0.611(0.357, 0.827)	0.750(0.562, 0.879)	0.765
	LASSO-EMD2	0.897 (0.790, 1.000)*#@	1.000(0.768, 1.000)	0.500(0.260, 0.740)	0.719(0.530, 0.856)	0.757
	EN-EMD2	0.897 (0.790, 1.000)*#@	1.000(0.768, 1.000)	0.167(0.035, 0.414)	0.531(0.350, 0.705)	0.651
	RF-EMD2	0.748 (0.575, 0.921)	1.000(0.768, 1.000)	0.056(0.001, 0.273)	0.469(0.295, 0.650)	0.622
	XGB-EMD2	0.516 (0.305, 0.727)	1.000(0.768, 1.000)	0.056(0.001, 0.273)	0.469(0.295, 0.650)	0.622
	MLP-EMD2	0.802 (0.648, 0.955)	1.000(0.768, 1.000)	0.333(0.133, 0.590)	0.625(0.437, 0.783)	0.7
Using the DeLong test with BH adjusted p-value, the AUC of each ML model is compared to the benchmark methods.
#Compared to the AUC of MDS, p-value <0.05;
*Compared to the AUC of MDS, adjusted p-value <0.05;
@Compared to the AUC of all F-profiles, p-value <0.05;
$Compared to the AUC of all F-profiles, adjusted p-value <0.05.
Bold values represent the ML model's AUC is significantly superior to the baseline method.

## Sheet: Table S6
Table S6. In Test Set-1, the AUC values of EM-DeepSSA across different cancer types based on 1000 Bootstrap iterations
Cancer type	Method	AUC（95%CI）	Bootstrap AUC（95%CI）
Others cancer (n=27)
	EM-Deep-SSA	0.957 (0.891, 1.000)	0.957 (0.874,1.000)
Lung cancer (n=14)
	EM-Deep-SSA	0.887 (0.760, 1.000)	0.884 (0.729, 0.987)
Others cancer: (breast cancer, colorectal cancer, glioblastoma, gastric cancer, pancreatic cancer, hepatocellular carcinoma).

## Sheet: Table S7
Table S7. Classification metrics for the ablation study of EM-DeepSSA
Data set	Method	AUC (95%CI)	Sensitivity	Specificity	Accuracy	F1
Validation set
	Remove Attention, Module1 and Module2
		0.816 (0.699, 0.934)	0.778(0.577, 0.914)	0.778(0.577, 0.914)	0.778(0.641, 0.875)	0.778
	Remove Attention and Module1
		0.907 (0.824, 0.989)	0.926(0.757, 0.991)	0.778(0.577,0.914)	0.852(0.723, 0.929)	0.862
	Remove Attention
		0.914 (0.841, 0.986)	0.889(0.708, 0.976)	0.778(0.577, 0.914)	0.833(0.702, 0.916)	0.842
	EM_Deep_SSA
		0.920 (0.853, 0.987)	0.852(0.663, 0.958)	0.815(0.619, 0.937)	0.833(0.702, 0.916)	0.836
Test set1
	Remove Attention, Module1 and Module2
		0.915 (0.816, 1.000)	0.585(0.421, 0.737)	0.917(0.615, 0.998)	0.660(0.516, 0.781)	0.727
	Remove Attention and Module1
		0.915 (0.835, 0.994)	0.902(0.768, 0.972)	0.750(0.428,0.945)	0.868(0.740, 0.940)	0.914
	Remove Attention
		0.929 (0.845, 1.000)	0.829(0.679, 0.928)	0.917(0.615, 0.998)	0.849(0.719, 0.928)	0.895
	EM_Deep_SSA
		0.933 (0.853, 1.000)	0.829(0.679, 0.928)	0.917(0.615, 0.998)	0.849(0.719, 0.928)	0.895
Test set2
	Remove Attention, Module1 and Module2
		0.675 (0.480, 0.870)	0.429(0.176, 0.711)	0.611(0.357, 0.827)	0.531(0.350, 0.705)	0.444
	Remove Attention and Module1
		0.861 (0.730, 0.992)	1.000(0.768, 1.000)	0.333(0.133, 0.590)	0.625(0.437, 0.783)	0.7
	Remove Attention
		0.917 (0.805, 1.000)	1.000(0.768, 1.000)	0.444(0.215, 0.692)	0.688(0.499, 0.833)	0.737
	EM_Deep_SSA
		0.956 (0.894, 1.000)	1.000(0.768, 1.000)	0.667(0.410, 0.867)	0.813(0.630, 0.921)	0.813

## Sheet: Table S8
Table S8. Classification metrics for the varying window lengths of EM-DeepSSA
Dataset	Window	AUC (95%CI)	Sensitivity	Specificity	Accuracy	F1-Score
Validation set
	8	0.920 (0.853, 0.987)	0.852(0.663, 0.958)	0.815(0.619, 0.937)	0.833(0.702, 0.916)	0.836
	16	0.905 (0.828, 0.982)	0.926(0.757, 0.991)	0.741(0.537, 0.889)	0.833(0.702, 0.916)	0.847
	32	0.905 (0.824, 0.987)	1.000(0.872, 1.000)	0.667(0.460, 0.835)	0.833(0.702, 0.916)	0.857
	128	0.888 (0.800, 0.975)	0.852(0.663, 0.958)	0.778(0.577, 0.914)	0.815(0.681, 0.903)	0.821
Test set1
	8	0.933 (0.853, 1.000)	0.829(0.679, 0.928)	0.917(0.615, 0.998)	0.849(0.719, 0.928)	0.895
	16	0.943 (0.882, 1.000)	0.854(0.708, 0.944)	0.750(0.428, 0.945)	0.830(0.697, 0.915)	0.886
	32	0.921 (0.835, 1.000)	0.927(0.801, 0.985)	0.667(0.349, 0.901)	0.868(0.740, 0.941)	0.916
	128	0.904 (0.808, 1.000)	0.854(0.708, 0.944)	0.667(0.349, 0.901)	0.811(0.676, 0.901)	0.875
Test set2
	8	0.956 (0.894, 1.000)	1.000(0.768, 1.000)	0.667(0.410, 0.867)	0.813(0.630, 0.921)	0.813
	16	0.857 (0.713, 1.000)	1.000(0.768, 1.000)	0.333(0.133, 0.590)	0.625(0.437, 0.783)	0.7
	32	0.909 (0.813, 1.000)	1.000(0.768, 1.000)	0.278(0.097, 0.535)	0.594(0.408, 0.758)	0.683
	128	0.869 (0.745, 0.993)	1.000(0.768, 1.000)	0.500(0.260, 0.740)	0.719(0.530, 0.856)	0.757

## Sheet: Table S9
Table S9 Overview of liquid biopsy assays for cancer early detection described in recent publications
Model	year	Methods	Features	ML technique	No. of samples	Performance	Citation
DELFI	2019	WGS	Fragmentation patterns of cfDNA, copy number changes, Mitochondrial-aligned reads	Stochastic gradient boosting model/2000 bootstrap replicates	236 cancer patients, 245 healthy individuals	Sensitivity 57% to >99%, Specificity > 99%, Evaluated by 10-fold cv	https://doi.org/10.1038/s41586-019-1272-6
cfMethyl-Seq	2022	CpG sequencing	Cancer hyper/hypomethylation markers Tissue hyper/hypomethylation markers	Support vector machine/Random forest	217 cancer patients, 191 individuals without cancer	Sensitivity 80.7%, Specificity 97.9%, Evaluated by 10-fold cv	https://doi.org/10.1038/s41467-022-32995-6
SPOT-MAS	2023	WGBS, TGBS	Targeted methylation, Genome-wide methylation, Copy number aberrations, Fragmentation profiles, End motif	Random forest/Logistic regression/Gradient X boosting/Logistic regression	499 cancer patients, 1076 healthy samples	Validation set: Sensitivity: 72.4%, Specificity: 97%	https://doi.org/10.7554/eLife.89083
ACID	2024	WGS, WGBS, TGBS	Original cfDNA fragments	Deep learning/language model/transformer	Five datasets:, 2311 cancer patients, 2306 individuals without cancer	Validation set: AUC:0.902 to 0.999, Sensitivity:85.7% to 95.0%, Specificity: 83.3% to 100.0%	https://doi.org/10.1093/bib/bbae053
EMIT	2024	WGS, WGBS, TGBS, 5hmCS	cfDNA 4-mer End motif	Deep learning/transformer	Six datasets:2527 cancer patients, 2079 individuals without cancer	Validation set: AUC:0.895 to 0.996	https://doi.org/10.1038/s41698-024-00635-5
EM-DeepSD		WGS, WGBS, 5hmCS , BR-cfDNA-Seq	cfDNA 4-mer End motif	Signal decomposition/ LASSO/Elastic Net Regression/Random Forest/eXtreme Gradient Boosting/Multilayer Perceptron/Long Short-Term Memory/Attention	Four datasets:146 cancer patients, 122 individuals without cancer	Validation and testing sets: AUC:0.920 to 0.956, Sensitivity:82.9% to 100.0%, Specificity: 66.7% to 91.7%

## Sheet: Table S10
Table S10. Summary table of clinical information
Clinical information	WGS			WGBS			5hmCS			BR-cfDNA-Seq
	cancer	control		cancer	control		cancer	control		cancer	control
Gender
Female	-	-		2(11.8)	7(18.9)		13(31.7)	9(75.0)		9(64.3)	11(61.1)
Male	-	-		15(88.2)	30(81.1)		28(68.3)	3(25.0)		5(35.7)	7(38.9)
Age
Median	-	-		62	50		60	52		63	41
Min	-	-		36	29		43	36		36	18
Max	-	-		73	77		76	70		76	72
Cancer stage
I	-	-		5(29.4)	-		8(19.5)	-		-	-
II	-	-		3(17.6)	-		9(19.5)	-		-	-
≥IIIA	-	-		9(52.9)	-		25(61.0)	-		18(100%)	-

[truncated: 1 more sheets: Table S11]
